# Supplementary material for: A Large Language Model-Based Approach for Coding Information from Free-Text Reported in Fall Risk Surveillance Systems: New Opportunities for In-Hospital Risk Management
Source: J Clin Med. 2025 Feb 26;14(5):1580. doi: 10.3390/jcm14051580 (PMC11900557; doi:10.3390/jcm14051580)
Supplement: Supplementary file 1 [file jcm-14-01580-s001.zip]

Archive with 1 entries (1 files):
- jcm-3470639-supplementary.pdf
